# Supplementary material for: A high-fat plus high-sucrose diet induces age-related macular degeneration in an experimental rabbit model
Source: Dis Model Mech. 2024 Nov 27;17(11):dmm052015. doi: 10.1242/dmm.052015 (PMC11625886; doi:10.1242/dmm.052015)
Supplement: Table S1. List of DEG levels in rabbits fed a HFD, HSD or HFSD versus ND-fed rabbits. [file dmm-17-052015-TableS1.xlsx]

## Sheet: HFD ver ND
gene_name	ND	HFD DEGs		Rabbit	Oryctolagus cuniculus			total	189		up	99		down	90
ACSL5	1	0.458019
ACSM1	1	1.5633
ADAMTS1	1	2.07387
ADTRP	1	0.483284
AMER2	1	0.628766
ANKDD1B	1	1.63688
APLN	1	1.61726
APOD	1	0.468968
ARID5A	1	1.58321
ATF3	1	3.27351
ATOH8	1	1.54326
ATP1A2	1	0.603454
BAG2	1	1.89554
BARX2	1	1.97116
BHLHE40	1	2.06363
BTG2	1	5.41916
C17orf67	1	3.64338
C1orf87	1	1.55111
C3orf33	1	0.59272
CA12	1	0.47749
CAMK1D	1	0.624091
CCDC138	1	1.60614
CCDC62	1	2.50099
CCIN	1	0.591956
CCN1	1	1.95512
CCNB1IP1	1	0.521888
CCNE1	1	0.597497
CD74	1	1.60805
CEBPB	1	2.8095
CHCHD10	1	1.87207
CHI3L1	1	2.40372
CHML	1	1.75792
CHRNB3	1	0.451428
CIART	1	2.14156
CIT	1	0.61285
CKMT2	1	0.385381
COX7A1	1	1.54861
CPEB3	1	0.624557
CREG1	1	1.61695
CRYBB2	1	1.86149
CRYGN	1	1.68171
CRYM	1	1.88028
CWF19L2	1	2.0574
CYP26C1	1	0.480174
CYP2B4	1	0.638228
CYTL1	1	3.07407
DCT	1	0.385448
DHRS2	1	0.61624
DIO3	1	1.89335
DNALI1	1	0.583355
DNMT3B	1	0.594062
DUSP1	1	5.87255
DUSP2	1	0.266901
DUSP6	1	0.430445
EDARADD	1	0.496992
EDN2	1	2.60054
EFNA5	1	0.637603
EGFL8	1	1.54631
EGR1	1	0.135371
EML1	1	1.65554
EPHA2	1	1.68809
ETV3	1	0.617704
FABP12	1	1.83403
FAM110C	1	1.55701
FAM166B	1	0.539732
FANCD2	1	0.398354
FIGLA	1	2.01712
FLRT2	1	0.455052
FLVCR2	1	0.605074
FNDC8	1	0.604452
FOSB	1	0.154296
G0S2	1	1.55872
GAPDH	1	0.558922
GHRL	1	0.561
GJA1	1	0.456989
GLRX5	1	1.89994
GNB4	1	2.06988
GPN3	1	1.65896
HCRT	1	5.04239
HES1	1	2.42365
HES2	1	0.525649
HHIPL2	1	0.614023
HIST1H1C	1	1.59463
HP	1	1.86348
HSD17B2	1	2.22426
HSF2BP	1	1.66792
ID1	1	2.67644
ID2	1	2.06948
ID3	1	2.67959
IL13RA1	1	1.86709
IRX5	1	1.72212
ISG15	1	1.65463
KCTD16	1	0.621734
KIAA1257	1	1.61933
KLF10	1	1.83824
KRTCAP3	1	1.777
LPAR6	1	1.64553
LRAT	1	0.24224
MAFF	1	1.72225
MFAP4	1	1.63742
MFRP	1	0.363033
MRPL17	1	0.572586
NPVF	1	1.55227
NPY1R	1	0.621179
NR1I3	1	0.520301
NR4A1	1	2.5308
NR4A2	1	2.34066
NUPR1	1	0.464683
OCA2	1	0.626126
OPTC	1	2.87494
OTOR	1	2.28037
P2RY6	1	0.511521
PANX3	1	0.445185
PAQR9	1	1.63753
PDILT	1	1.67639
PIK3CB	1	0.639433
PKIB	1	0.578516
PLA2G5	1	0.602747
PLA2G7	1	0.629716
PLEKHB2	1	56.0123
PMEL	1	0.25614
PNMA8A	1	0.591106
PPEF1	1	0.594136
PPP1R1B	1	2.206
PPP1R3C	1	1.83411
PRELP	1	1.78626
PTS	1	1.65849
RAB27A	1	0.471545
RAD54L	1	0.622644
RASD1	1	3.51629
RASL11B	1	1.64927
RDH5	1	0.245718
RFLNB	1	0.618182
RGS7	1	1.64804
RLA-DR-ALPHA	1	1.5584
RNASE4	1	0.568072
RNF212B	1	1.57444
RNF32	1	1.73021
RPE65	1	0.239868
RPL32	1	0.455766
RPS21	1	2.05355
S100A11	1	1.91798
SDHAF1	1	0.624136
SERTM1	1	0.548412
SFRP5	1	0.514135
SFTPD	1	2.14952
SLA2	1	1.76159
SLC19A2	1	0.611742
SLC1A2	1	0.599366
SLC22A4	1	0.330328
SLC22A8	1	0.57818
SLC39A12	1	0.40096
SLC45A2	1	0.566774
SLC6A20	1	0.403835
SLC7A10	1	0.558211
SLCO1A2	1	0.485947
SMIM33	1	1.69265
SNRPD2	1	1.79064
SNX7	1	2.16005
SOWAHC	1	0.616095
STRA6	1	0.33348
SYNJ2	1	0.609525
TEAD3	1	0.639497
THSD7B	1	0.532987
TIFAB	1	1.56921
TIMP3	1	0.579059
TLE7	1	1.57943
TMC1	1	2.51062
TMEM52	1	1.60461
TMEM98	1	0.591179
TMPRSS11A	1	1.92343
TNFSF13B	1	0.339369
TPH1	1	1.7816
TRIM67	1	0.561574
TSTD2	1	1.56124
TTR	1	0.208244
TUBE1	1	1.81427
TYRP1	1	0.265545
UBE2U	1	2.24083
USF3	1	0.565531
VAMP5	1	1.59005
VIP	1	1.6808
WFIKKN2	1	0.634415
XKR7	1	0.529506
XYLB	1	2.79679
ZFP36L1	1	1.86418
ZFP36L2	1	1.70864
ZNF157	1	0.575154
ZNF280B	1	0.634409

## Sheet: HSD ver ND
gene_name	ND	HSD DEGs		Rabbit	Oryctolagus cuniculus			total	523		up	185		down	338
MYL1	1	65.8221
ACTA1	1	44.6041
TNNC2	1	39.8784
CKM	1	28.3649
PLEKHB2	1	24.299
ATP2A1	1	19.3214
MB	1	12.4726
TNNI1	1	11.5236
TNNT3	1	10.0582
TNNC1	1	8.93484
DES	1	8.46472
MYBPC1	1	8.05727
MYH4	1	7.69102
MYH3	1	7.44965
PGAM2	1	7.05529
MYL3	1	7.01602
SMPX	1	6.71375
ACTN2	1	6.50386
MYOZ1	1	6.16341
APOBEC2	1	5.86289
ACTC1	1	5.56679
STAC3	1	5.45222
TCAP	1	5.0645
DCN	1	4.79928
ENO3	1	4.40939
MYLPF	1	4.15534
TPM2	1	3.98175
OPN1SW	1	3.94536
SRL	1	3.76001
PYGM	1	3.56192
PANX3	1	3.30431
CASQ1	1	3.23931
SST	1	3.23012
ALDH1A3	1	3.0985
TPH1	1	2.95086
XYLB	1	2.95002
CRYBB2	1	2.86765
ACTN3	1	2.86296
NRAP	1	2.78773
FHL3	1	2.78213
MYH4	1	2.75226
TBX15	1	2.65122
MYL2	1	2.60798
MYOT	1	2.55964
MYBPHL	1	2.549
CYP1B1	1	2.48147
TMPRSS11A	1	2.41122
LMOD2	1	2.39774
HJV	1	2.36191
C1orf87	1	2.3446
FITM1	1	2.34313
CAVIN4	1	2.328
CRYBB3	1	2.31097
MPZ	1	2.30361
TRDN	1	2.30036
CEP192	1	2.29447
MYOZ2	1	2.28403
HSPB3	1	2.25189
MYH15	1	2.23259
VSTM2A	1	2.22711
LDB3	1	2.22057
UBE2U	1	2.17789
CASQ2	1	2.11839
CHML	1	2.11526
MYH7	1	2.1084
MYLK3	1	2.10574
MYOZ3	1	2.08378
AGL	1	2.05185
NEXN	1	2.03279
ATF7IP2	1	2.03063
AHCYL2	1	2.01389
FBP2	1	1.99932
NEB	1	1.99883
ABRA	1	1.99766
MYOM3	1	1.99749
SNX7	1	1.99507
RNF32	1	1.99042
BAG2	1	1.98259
SLN	1	1.96726
TNFRSF17	1	1.96053
GALM	1	1.94542
GNG11	1	1.92697
TMEM52	1	1.91181
KLHL31	1	1.90804
JPH2	1	1.87978
SMYD1	1	1.87193
MYF6	1	1.87047
CENPU	1	1.86369
IL20	1	1.86074
FEZF2	1	1.853
SLC17A8	1	1.85179
MYOM1	1	1.84482
LRRC30	1	1.83184
SCGN	1	1.82254
CCN1	1	1.81165
EPN3	1	1.81144
VGLL2	1	1.79631
OPN5	1	1.78836
CTXN1	1	1.77972
TNNT2	1	1.77699
THRSP	1	1.7709
MYL4	1	1.76873
DIO3	1	1.76784
TBX6	1	1.76229
YIPF7	1	1.7604
MYH13	1	1.75574
TTC7B	1	1.74884
RPL3L	1	1.74561
SPATA46	1	1.73607
ARSG	1	1.73264
PLA2G4A	1	1.73147
HSPB7	1	1.72389
LRRC17	1	1.71337
TMEM169	1	1.71263
KLK4	1	1.70962
S100A11	1	1.70949
ST8SIA6	1	1.70939
CA6	1	1.70829
DPT	1	1.70759
DUSP13	1	1.70698
PRIMPOL	1	1.70171
C11orf87	1	1.69405
NCF2	1	1.68564
SIAH3	1	1.68399
POU2F2	1	1.68195
LMOD3	1	1.67938
CTSC	1	1.676
GNRH1	1	1.67319
MYPN	1	1.66811
CDKL4	1	1.66783
ID2	1	1.65543
SHISA6	1	1.65028
PCDH15	1	1.64937
CCDC3	1	1.64928
KCTD12	1	1.64742
SLA2	1	1.64567
ACVR1C	1	1.64525
PIK3CB	1	1.64495
NPVF	1	1.64218
RYR1	1	1.64203
PDE6C	1	1.63979
PHKG1	1	1.63294
FABP12	1	1.63273
GABRA6	1	1.62859
CMYA5	1	1.62829
CLDN20	1	1.62644
SPRY3	1	1.6206
SORD	1	1.62033
MYOC	1	1.61497
HIST2H2BF	1	1.61317
EDA2R	1	1.60838
RPS21	1	1.60486
NHLH2	1	1.60475
GFOD1	1	1.60141
KLHL40	1	1.60069
C8orf34	1	1.60061
AOX1	1	1.59974
MYCBPAP	1	1.59374
CKMT2	1	1.59194
ABCG5	1	1.58836
TMOD1	1	1.5863
CCNE2	1	1.58503
NTS	1	1.57796
MALL	1	1.57372
TXLNB	1	1.5705
TMOD4	1	1.56959
MCF2L2	1	1.56955
BAZ1A	1	1.56809
AMPD1	1	1.56763
APBB1IP	1	1.56522
PLN	1	1.56268
PPP1R3A	1	1.56088
SLC35D1	1	1.56063
NOS1	1	1.55953
HPSE	1	1.55821
NECAB1	1	1.55749
FIGLA	1	1.55646
KCNH6	1	1.55522
HAUS2	1	1.5503
HINT3	1	1.54626
GREB1	1	1.54612
PRRX2	1	1.54492
STBD1	1	1.54475
DSG2	1	1.54221
ZNF331	1	1.54134
SEMA3G	1	0.639845
ROBO4	1	0.638858
SERPINB9	1	0.638457
SOSTDC1	1	0.6379
TM4SF18	1	0.637521
P2RY6	1	0.637192
FAM187A	1	0.636977
SLC22A7	1	0.636411
RTKN	1	0.635828
CCNE1	1	0.635677
RGS10	1	0.635643
MYL9	1	0.635562
CA8	1	0.635517
ACSF2	1	0.635415
CTBS	1	0.634485
MOG	1	0.634325
MYOD1	1	0.63392
SLC25A5	1	0.633068
STAT4	1	0.632751
SLC16A2	1	0.631254
APOLD1	1	0.630492
CLIC1	1	0.630457
ECEL1	1	0.630333
DDIT4L	1	0.629317
ADGRA2	1	0.629271
ST6GAL1	1	0.62916
NOTCH3	1	0.629149
OAF	1	0.628863
AGMO	1	0.628161
CDH3	1	0.627288
STYXL1	1	0.62713
TIMP1	1	0.626424
CSDC2	1	0.626341
NR4A1	1	0.625997
FAM107A	1	0.625755
IAH1	1	0.625479
TUBB6	1	0.625229
ABHD16B	1	0.624892
CST3	1	0.624889
TOMM20L	1	0.624843
CAVIN1	1	0.624488
ANXA1	1	0.62448
MAFF	1	0.624347
PTGR1	1	0.623296
RALB	1	0.622776
TSPAN12	1	0.622769
C3orf20	1	0.622365
SLC38A4	1	0.622302
CNR1	1	0.622007
SLC26A7	1	0.621823
PHGDH	1	0.620656
TBX3	1	0.620607
ZIC2	1	0.620123
TPMT	1	0.619927
PTTG1IP	1	0.617756
CHST3	1	0.616277
AP4B1	1	0.615977
EML2	1	0.615755
CSF1R	1	0.614656
SLC27A2	1	0.614044
OCA2	1	0.614
CCDC152	1	0.613392
GPC3	1	0.613095
CARD10	1	0.612815
TSPAN33	1	0.612394
H1FOO	1	0.612269
VTN	1	0.612179
GOLM1	1	0.61215
GSG1L2	1	0.61178
MND1	1	0.611683
TMEM37	1	0.610295
ADAMTSL1	1	0.610091
HEYL	1	0.609343
SLC9A3R1	1	0.609225
ADCYAP1R1	1	0.60915
EPHX1	1	0.609146
LCP1	1	0.60793
DHH	1	0.60742
HSPA2	1	0.607191
EMCN	1	0.606772
ITPR3	1	0.605681
CNTN2	1	0.605621
WFIKKN2	1	0.605046
IDNK	1	0.604751
PPP1R16B	1	0.604289
STAT6	1	0.602803
TF	1	0.599932
GSN	1	0.599839
RHOG	1	0.599722
TREM2	1	0.599642
ROPN1L	1	0.599145
ETV1	1	0.598486
QDPR	1	0.597836
CCKAR	1	0.59735
CRYM	1	0.596626
MAGIX	1	0.596227
LRRC8E	1	0.594215
NKX3-1	1	0.592871
BCAM	1	0.592505
BCO1	1	0.59229
CRYGN	1	0.591869
IER3	1	0.591082
ZIC4	1	0.590751
C1orf115	1	0.589441
PGF	1	0.58706
ADORA3	1	0.586634
EVA1B	1	0.585509
HCRT	1	0.585454
CPXM2	1	0.585291
PDILT	1	0.584649
WNT16	1	0.583387
PQLC3	1	0.582097
SLC7A10	1	0.581801
CH25H	1	0.581186
RPH3AL	1	0.580925
NGFR	1	0.580587
TSKU	1	0.58053
FLI1	1	0.580371
BMP2	1	0.57963
AK8	1	0.579545
DUSP4	1	0.578621
SLC44A2	1	0.577902
PLEKHG3	1	0.577891
LCAT	1	0.577093
DDIT4	1	0.575278
RGCC	1	0.574842
RAPGEF3	1	0.573939
PCP2	1	0.569245
PLEKHA4	1	0.5688
CIT	1	0.568672
RASSF10	1	0.56831
SULF2	1	0.565761
GLIPR2	1	0.565531
LAPTM5	1	0.5653
TSPAN6	1	0.564019
APLN	1	0.561512
CCDC103	1	0.560853
ADGRG6	1	0.560033
RDH10	1	0.559454
CSRP1	1	0.559133
TMEM123	1	0.558091
FSTL4	1	0.555779
ASS1	1	0.552289
IGDCC4	1	0.552006
PSPH	1	0.551454
SLC45A2	1	0.550654
KCNJ8	1	0.54934
RASL12	1	0.548113
SNX22	1	0.546973
CLRN2	1	0.545414
ITGB4	1	0.545265
FANCD2	1	0.545135
GATM	1	0.545022
HFE	1	0.541613
FADS2	1	0.540075
SELENBP1	1	0.540069
NR1I3	1	0.539833
NDE1	1	0.539827
LGI3	1	0.539589
SAMD4A	1	0.538827
ENPP6	1	0.538815
SLC43A3	1	0.535427
HES2	1	0.535353
FAM129B	1	0.533675
PRR5L	1	0.531073
SAPCD1	1	0.529842
IQGAP2	1	0.528537
PLK3	1	0.527314
VIP	1	0.526895
EDARADD	1	0.526852
NDRG1	1	0.526386
NPC2	1	0.52523
CTF1	1	0.524236
STOM	1	0.524031
C7orf57	1	0.522612
TMEM51	1	0.522503
SELENOP	1	0.520179
F3	1	0.517591
WSCD2	1	0.516493
CDC42EP2	1	0.515909
RLBP1	1	0.514993
ZIC3	1	0.514095
AQP4	1	0.513742
FLVCR2	1	0.513509
IGFBP2	1	0.513012
LGALS3	1	0.512892
BAMBI	1	0.499633
SLC38A5	1	0.498437
TENT5B	1	0.489243
KRT8	1	0.489243
HBB2	1	0.487577
MFSD2A	1	0.486874
OTOR	1	0.484577
TIFA	1	0.483409
SLC22A4	1	0.482418
C17orf67	1	0.482292
SDHAF1	1	0.480818
RAMP2	1	0.479651
SFRP5	1	0.4782
CYP26B1	1	0.469793
ABCB1	1	0.469693
CDC42EP1	1	0.469525
SLC6A13	1	0.469043
SLC22A8	1	0.467121
GPR157	1	0.466832
ERBB3	1	0.466521
APCDD1	1	0.464518
ANXA5	1	0.46409
TIMP4	1	0.463251
HMGCS2	1	0.462514
CLRN1	1	0.459219
RARRES1	1	0.457327
SNN	1	0.455195
OTULINL	1	0.455093
RLA-DR-ALPHA	1	0.454028
GLUL	1	0.453089
NES	1	0.453077
GJB2	1	0.451916
GJA4	1	0.450238
CMBL	1	0.449392
GAPDH	1	0.44839
BGLAP	1	0.44663
TMEM98	1	0.446567
APOD	1	0.444009
SLC6A20	1	0.443905
DBNDD2	1	0.443569
GJB6	1	0.44211
CNDP1	1	0.440273
LMO3	1	0.439731
ANLN	1	0.43755
CD74	1	0.436909
PAX2	1	0.434844
FOS	1	0.434368
SYNJ2	1	0.433919
RNASE4	1	0.43357
SPP1	1	0.432833
VWF	1	0.429091
IGFBP5	1	0.428188
ACSL5	1	0.427308
PLA2G7	1	0.427099
TMC1	1	0.422786
BACE2	1	0.422504
HSD17B2	1	0.422292
KCNN2	1	0.421405
DNMT3B	1	0.419183
BGN	1	0.416249
PRELP	1	0.414478
EFEMP1	1	0.408071
PMP22	1	0.406547
MAL	1	0.404155
PCP4L1	1	0.394605
PDLIM3	1	0.391699
SFRP2	1	0.387185
RASSF2	1	0.386182
TNFSF13B	1	0.386162
RBP1	1	0.385616
C1QTNF5	1	0.385489
SOX3	1	0.383926
FGFR2	1	0.377994
PPP1R14A	1	0.373155
COL8A1	1	0.372118
RPL32	1	0.372059
CIDEA	1	0.368263
SLC13A3	1	0.36798
HEPACAM	1	0.366524
SLC39A12	1	0.364919
CD9	1	0.364055
ADTRP	1	0.360349
SEMA3B	1	0.359114
MFRP	1	0.358255
KIAA1257	1	0.356407
MRTO4	1	0.354718
EMP2	1	0.349573
SOX10	1	0.349097
CST6	1	0.345698
MPZL2	1	0.345109
EFHD1	1	0.333644
EDNRB	1	0.33252
VXN	1	0.329851
CA12	1	0.328427
DUSP6	1	0.326463
MYRF	1	0.318071
CNP	1	0.317834
DAAM2	1	0.313397
ITIH2	1	0.305691
SERPINB2	1	0.304323
RAB27A	1	0.303941
SRGN	1	0.301795
PRSS33	1	0.301254
LPAR1	1	0.300106
RGS5	1	0.297512
PRSS56	1	0.287139
STRA6	1	0.283294
SLCO1A2	1	0.279218
TMEM125	1	0.272319
DUSP2	1	0.265836
EGR1	1	0.261203
SLCO1C1	1	0.257611
CEMIP	1	0.256948
UGT8	1	0.256323
DCT	1	0.256142
TIMP3	1	0.243868
GJB1	1	0.239204
RFLNB	1	0.23517
PLA2G5	1	0.231875
ATP1A2	1	0.226371
TYRP1	1	0.224084
PXYLP1	1	0.217187
NR2F2	1	0.213612
OPALIN	1	0.207237
OLIG1	1	0.206157
SOD3	1	0.203977
LRAT	1	0.203015
EFNB2	1	0.192062
BCAS1	1	0.192058
APLNR	1	0.186253
RDH5	1	0.185129
SPARC	1	0.177138
RPE65	1	0.176996
PLLP	1	0.172685
PMEL	1	0.172661
SPARCL1	1	0.167864
S100A1	1	0.167424
ERMN	1	0.167238
MAG	1	0.16208
OPTC	1	0.148653
MOBP	1	0.148055
TBX5	1	0.135504
PLP1	1	0.129568
CLDN5	1	0.127334
S100A13	1	0.123509
TTR	1	0.101328
ALDH1A1	1	0.0833224
FOSB	1	0.0721982
GJA1	1	0.067266
MBP	1	0.0402328
NUPR1	1	0.020132
GFAP	1	0.0101171

## Sheet: HFSD ver ND
gene_name	ND	HFSD DEGs			Rabbit	Oryctolagus cuniculus			total	433		up	111		down	322
ABCB1	1	0.503582
ACSF2	1	0.625457
ACSL5	1	0.427085
ADAMTS1	1	0.577948
ADAMTSL1	1	0.613498
ADGRA2	1	0.584366
ADGRG6	1	0.51698
ADRA1A	1	0.460554
ADTRP	1	0.401869
AEBP1	1	0.553791
AGL	1	1.88064
AGRP	1	0.522947
AGT	1	1.56566
AHCYL2	1	1.56367
ALDH1A1	1	0.110412
ALDH1A3	1	1.82951
ANKDD1B	1	1.73087
ANKRD12	1	1.68756
ANKRD34B	1	0.622009
ANLN	1	0.54475
ANXA1	1	0.548711
ANXA5	1	0.490719
APCDD1	1	0.498825
APLNR	1	0.202025
ASPA	1	0.605263
ASS1	1	0.639241
ATP10D	1	1.60601
ATP1A2	1	0.237607
B3GALT2	1	1.64158
BACE2	1	0.606903
BAMBI	1	0.519691
BAZ1A	1	1.67385
BCAM	1	0.598918
BCAS1	1	0.311259
BCO1	1	0.588435
BDKRB2	1	0.638333
BGLAP	1	0.458936
BGN	1	0.392308
BTBD8	1	1.6805
BTG2	1	0.320806
C11orf87	1	1.58814
C17orf67	1	0.346914
C1orf87	1	1.58164
C1QC	1	0.545683
C1QTNF5	1	0.271742
C1R	1	0.624608
C1S	1	0.521048
C21orf91	1	1.70882
C7orf57	1	0.411632
CA12	1	0.366974
CA14	1	0.590372
CA3	1	1.72082
CA8	1	0.598469
CAMK2A	1	1.5454
CARHSP1	1	0.612874
CAVIN1	1	0.551399
CCDC138	1	2.69402
CCDC152	1	0.625436
CCDC3	1	0.538538
CCDC34	1	1.65181
CCDC62	1	1.66272
CCNB1IP1	1	1.60226
CD34	1	0.528936
CD9	1	0.39372
CD93	1	0.600731
CDC42EP1	1	0.375438
CDC42EP2	1	0.446373
CDH3	1	0.575138
CDK5RAP1	1	0.626399
CEBPB	1	0.495787
CEMIP	1	0.341768
CENPU	1	2.08457
CEP192	1	1.56209
CEP290	1	1.60973
CHI3L1	1	0.568792
CHML	1	1.58991
CHRNA3	1	1.64522
CHURC1	1	1.54354
CIDEA	1	0.318369
CIT	1	0.523994
CKMT2	1	0.369612
CLDN5	1	0.30227
CLGN	1	2.39593
CLRN1	1	0.548074
CLRN2	1	0.592378
CMBL	1	0.373573
CMTM3	1	0.5501
CNDP1	1	0.529248
CNP	1	0.422303
CNR1	1	0.539612
COL1A1	1	0.598809
COL1A2	1	0.600483
COL3A1	1	0.588259
COL8A1	1	0.385884
COLEC12	1	0.564207
CPNE4	1	1.79752
CREG2	1	1.67389
CRYGN	1	0.615476
CRYM	1	0.619562
CSF1	1	0.631814
CSRP1	1	0.572113
CST6	1	0.576406
CSTA	1	1.69653
CXCL13	1	0.488912
CYP1B1	1	1.97309
CYP26B1	1	0.426695
DAAM2	1	0.430601
DAND5	1	1.67771
DBI	1	0.637905
DBNDD2	1	0.426989
DCT	1	0.293847
DDIT4	1	0.635942
DHRS2	1	0.554514
DIO3	1	0.637786
DNASE2	1	0.58839
DOCK1	1	0.571252
DSG2	1	1.64884
DSP	1	1.56833
DUSP2	1	0.176823
DUSP6	1	0.352887
EFEMP1	1	0.47222
EFHD1	1	0.454166
EFNB2	1	0.312608
EGR1	1	0.251635
ELOVL1	1	0.594617
EMCN	1	0.538215
EMP2	1	0.338177
ENG	1	0.533836
ENPP6	1	0.560648
EPHX1	1	0.622052
ERBB3	1	0.57731
ERMN	1	0.2949
EZH2	1	1.56078
F2	1	1.73499
F2R	1	0.524971
F3	1	0.603291
FABP12	1	1.64506
FAM107A	1	0.456622
FANCD2	1	0.59241
FCGRT	1	0.607424
FGF12	1	1.83085
FGFR2	1	0.439702
FLI1	1	0.611715
FLVCR2	1	0.486374
FOS	1	0.372541
FOSB	1	0.133451
FSTL1	1	0.607956
G2E3	1	1.54709
GAB2	1	0.577909
GABRA2	1	1.80083
GABRA6	1	1.77413
GAL3ST1	1	0.616428
GALM	1	1.95098
GAS7	1	1.68504
GATM	1	0.582035
GFAP	1	0.138529
GJA1	1	0.138938
GJA4	1	0.45459
GJB1	1	0.39206
GJB2	1	0.491925
GJB6	1	0.434532
GLIPR2	1	0.52218
GLRA2	1	1.54377
GLRA3	1	1.79972
GLRA4	1	1.63718
GLUL	1	0.445929
GMPR	1	0.579483
GNB4	1	2.412
GNG4	1	1.55457
GNRH1	1	1.62535
GPN3	1	1.60965
GPR22	1	1.66301
GPRIN3	1	1.56529
GRIK1	1	1.59128
GSN	1	0.419477
GSTO2	1	0.540536
HBB2	1	0.239633
HEPACAM	1	0.452562
HES2	1	0.584181
HES7	1	0.636379
HFE	1	0.601054
HHIPL1	1	0.62272
HIST2H2BF	1	1.8771
HMGCS2	1	0.505476
HSD17B2	1	0.503029
HTRA1	1	0.568294
IAH1	1	0.475451
ID1	1	0.464198
ID2	1	0.591979
ID3	1	0.388333
IER3	1	0.622993
IFFO1	1	0.625196
IGDCC4	1	0.622159
IGFBP2	1	0.48201
IGFBP5	1	0.566028
IL1RAPL2	1	1.61327
IQGAP2	1	0.474734
ITGB4	1	0.570647
ITIH2	1	0.253171
ITPR3	1	0.629447
KBTBD3	1	1.54052
KCND3	1	1.55496
KCNG4	1	0.589209
KCNH7	1	1.54626
KCNJ13	1	0.371352
KCNJ8	1	0.518659
KCNN2	1	0.637382
KCTD6	1	1.57174
KLK4	1	1.60669
KRT8	1	0.575184
KRTCAP3	1	2.04766
LCAT	1	0.614176
LGALS3	1	0.498324
LHFPL2	1	0.603504
LIMD2	1	0.624527
LMO3	1	0.528351
LMO7	1	1.73373
LOXL1	1	0.386832
LPAR1	1	0.352996
LRAT	1	0.19158
LRRTM2	1	1.57164
MAG	1	0.296821
MAL	1	0.335547
MAN1A1	1	1.56219
MANBA	1	0.631447
MAOB	1	0.600505
MBP	1	0.183616
MFRP	1	0.309337
MFSD2A	1	0.458163
MGARP	1	0.506394
MGP	1	0.209482
MOBP	1	0.258012
MOG	1	0.598403
MPZL2	1	0.499724
MRAP2	1	1.61237
MRTO4	1	0.553701
MYL9	1	0.319087
MYRF	1	0.385415
NAV1	1	1.6261
NES	1	0.601511
NEXN	1	2.03282
NINJ1	1	0.448143
NKX3-1	1	0.623948
NOXRED1	1	1.64687
NPC2	1	0.535524
NPHS1	1	1.58194
NR1I3	1	0.549873
NR2F2	1	0.284964
NRGN	1	1.62162
NTS	1	2.35304
NUPR1	1	0.277448
OAF	1	0.573626
OCA2	1	0.637754
OLIG1	1	0.298174
OPALIN	1	0.339622
OPN1SW	1	3.51345
OPN5	1	1.66199
OPTC	1	0.154675
OTULINL	1	0.485387
P2RX4	1	0.609596
PANX3	1	2.34734
PAQR9	1	2.17574
PAX2	1	0.476853
PBLD	1	0.612533
PCDH15	1	1.61698
PCP2	1	0.576447
PCP4L1	1	0.456437
PDILT	1	0.235938
PDLIM3	1	0.23294
PDLIM4	1	0.622007
PECAM1	1	0.623686
PGM2	1	0.535966
PLA2G7	1	0.455054
PLCD3	1	0.52497
PLCE1	1	1.64551
PLCXD1	1	0.557254
PLEKHA4	1	0.603301
PLEKHB2	1	53.2019
PLEKHG3	1	0.632687
PLK3	1	0.603585
PLLP	1	0.295712
PLP1	1	0.287022
PLPPR5	1	1.55039
PMEL	1	0.19267
PMP22	1	0.390317
POU4F3	1	2.12327
PPP1R14A	1	0.490293
PQLC2	1	0.606012
PQLC3	1	0.589112
PRDM13	1	1.66239
PRIMPOL	1	1.96254
PRKCQ	1	0.624038
PRR5L	1	0.560198
PRSS33	1	0.345826
PRSS56	1	0.578297
PSPH	1	0.555964
PTGR1	1	0.601453
PTHLH	1	1.54995
PTTG1IP	1	0.638783
PXYLP1	1	0.222857
RAB27A	1	0.447118
RAB39A	1	1.83532
RAB3B	1	1.57941
RAD54L	1	0.617087
RALB	1	0.531212
RAMP2	1	0.353754
RARRES1	1	0.549399
RASGRP1	1	1.56289
RASL12	1	0.506328
RASSF10	1	0.639402
RASSF2	1	0.401521
RBP1	1	0.31619
RDH10	1	0.487841
RDH5	1	0.203474
REL	1	1.5726
RELL1	1	0.6157
RFESD	1	1.90388
RFLNB	1	0.251378
RGR	1	0.530522
RGS5	1	0.386651
RGS7	1	1.76272
RLA-DR-ALPHA	1	0.612032
RLBP1	1	0.414655
RNASE4	1	0.459093
ROBO4	1	0.628965
RPE65	1	0.202734
RPL32	1	0.623496
S100A1	1	0.24371
S100A13	1	0.222548
S100A4	1	0.639254
S100A6	1	0.529066
SAMD4A	1	0.544538
SCGN	1	1.83712
SCN7A	1	1.56553
SELENBP1	1	0.36134
SELENOP	1	0.494146
SEMA3B	1	0.290921
SERPINB2	1	0.283334
SERPING1	1	0.617775
SFRP2	1	0.454328
SFRP5	1	0.477169
SFT2D2	1	0.632399
SFTPD	1	1.81338
SHISA6	1	1.60322
SLC12A4	1	0.616947
SLC13A3	1	0.261674
SLC17A8	1	1.81166
SLC22A4	1	0.38761
SLC22A5	1	0.635665
SLC22A8	1	0.489765
SLC25A5	1	0.630483
SLC27A2	1	0.629163
SLC35F4	1	1.77657
SLC38A5	1	0.568845
SLC39A12	1	0.339079
SLC43A3	1	0.579314
SLC45A2	1	0.575432
SLC6A13	1	0.393612
SLC6A20	1	0.409324
SLC7A10	1	0.600463
SLCO1A2	1	0.328684
SLCO1C1	1	0.421224
SNN	1	0.534186
SNX7	1	1.91032
SOD3	1	0.189923
SOSTDC1	1	0.412193
SOWAHC	1	0.619128
SOX10	1	0.458939
SOX3	1	0.459623
SPARC	1	0.253987
SPARCL1	1	0.242945
SPATA46	1	1.70076
SPP1	1	0.544656
SRD5A3	1	1.61611
SRGN	1	0.196189
SST	1	1.90321
STAC	1	0.459207
STAT4	1	0.612149
STOM	1	0.44875
STRA6	1	0.325041
SYNJ2	1	0.4547
SYNPO2	1	0.591735
SYT4	1	1.56443
TBX5	1	0.174845
TF	1	0.49032
TFR2	1	1.59981
TGFB2	1	0.601511
TIMP3	1	0.217125
TIMP4	1	0.471692
TMBIM1	1	0.594001
TMC1	1	0.412585
TMEM125	1	0.324617
TMEM144	1	0.601244
TMEM51	1	0.548545
TMEM98	1	0.49274
TNFRSF17	1	1.62732
TNFSF13B	1	0.40252
TNNT2	1	1.83754
TP53INP1	1	0.608637
TPD52L1	1	1.72481
TPH1	1	1.80207
TRAPPC3L	1	0.620672
TRARG1	1	1.57621
TRIB1	1	0.559093
TRIM25	1	0.631336
TRPM8	1	1.6544
TSC22D4	1	0.627997
TSKU	1	0.605244
TSPAN11	1	0.549238
TSPAN12	1	0.631491
TSPAN33	1	0.611119
TSPAN6	1	0.476762
TST	1	0.61807
TTR	1	0.118899
TYR	1	0.542694
TYRP1	1	0.283185
UGT8	1	0.455035
VAMP8	1	0.558515
VCAM1	1	1.92186
VEGFC	1	1.86856
VIP	1	0.514735
VSTM2A	1	2.63348
VSTM4	1	0.506474
VWC2L	1	1.67333
VWF	1	0.472049
VXN	1	0.418337
WSCD2	1	0.633455
ZIC2	1	0.463022
ZIC3	1	0.411324
ZIC4	1	0.636564
ZIC5	1	0.558102
ZNF157	1	0.585744
ZNF540	1	1.55868
